# Supplementary material for: Assessing the Current Integration of Multiple Personalised Wearable Sensors for Environment and Health Monitoring
Source: Sensors (Basel). 2021 Nov 19;21(22):7693. doi: 10.3390/s21227693 (PMC8620646; doi:10.3390/s21227693)
Supplement: Supplementary file 1 [file sensors-21-07693-s001.zip]

Archive with 1 entries (1 files):
- sensors-1446638-supplementary.pdf
